# Supplementary material for: Comparative Analysis of Chloroplast Genomes of Dalbergia Species for Identification and Phylogenetic Analysis
Source: Plants (Basel). 2022 Apr 20;11(9):1109. doi: 10.3390/plants11091109 (PMC9104903; doi:10.3390/plants11091109)
Supplement: Supplementary file 1 [file plants-11-01109-s001.zip]

Archive with 10 entries (10 files):
- Supp Figure S1 - mVista.pdf
- Supp Figure S2 - Original (un-condensed) maximum likelihood tree of 46 Dalbergia chloroplast genomes.pdf
- Supp Figure S3 - Hotspots NJ tree.pptx
- Supp Figure S4 - Neighbour joining tree of Dalbergia ITS2 (condensed at 50%, Pterocarpus, Glycine, Lotus as outgroup).pdf
- Supp Figure S5 - Amino acid sequences of rps16 of Dalbergia cp genomes.pdf
- Supp Figure S6 - Amino acid sequences of ycf68 from Dalbergia cp genomes.pdf
- Supp Table S1 - NGS reads and coverage.pdf
- Supp Table S2 - SSR density.pdf
- Supp Table S3 - Detailed information of MTPTs identified by BLASTn .xlsx
- Supp Table S4 - Pairwise k2p distances of Dalbergia chloroplast genomes.xls
