# Supplementary material for: Comparative Analysis of Chloroplast Genomes of Dalbergia Species for Identification and Phylogenetic Analysis
Source: Plants (Basel). 2022 Apr 20;11(9):1109. doi: 10.3390/plants11091109 (PMC9104903; doi:10.3390/plants11091109)
Supplement: Supplementary file 1 [file plants-11-01109-s001.zip › Supp Table S3 - Detailed information of MTPTs identified by BLASTn .xlsx]

## Sheet: D. hancei vs MW441235.1-BLAST-A
Query	Subject	Identities	Matched Length	Unmatched bases	Gaps	Query begin	Query end	Subject begin	Subject end	Expect	Score	Region (Mt)	Region (CpG)
Protein-coding genes
Dalbergia_hancei	MW441235.1	99.88	2493	3	0	143064	145556	317523	315031	0	4483	nad5-nad1 intergenic	ndhB
Dalbergia_hancei	MW441235.1	99.88	2493	3	0	95843	98335	315031	317523	0	4483	nad5-nad1 intergenic	trnL-CAA-ndhB intergenic, ndhB
Dalbergia_hancei	MW441235.1	98.02	202	4	0	152040	152241	500	701	1.63e-94	347	nad7 - nad4L intergenic	ycf2
Dalbergia_hancei	MW441235.1	98.02	202	4	0	89158	89359	701	500	1.63e-94	347	nad7 - nad4L intergenic	trnI-CAU-ycf2 intergenic
Dalbergia_hancei	MW441235.1	97.082	754	8	1	8293	9046	31376	30637	0	1269	nad2-ccmRc intergenic	atpB, aptE
Dalbergia_hancei	MW441235.1	84	50	3	1	5246	5290	180115	180066	1.44e-06	55.4	nad8-mttB intergenic spacer	rbcL
Dalbergia_hancei	MW441235.1	78.75	80	17	0	112642	112721	311708	311629	2.28e-10	68.9	nad5	ndhF
Dalbergia_hancei	MW441235.1	76.056	142	18	3	90887	91020	174401	174534	3.17e-21	104	trnV-GAC-nad9 intergenic	ycf2
Dalbergia_hancei	MW441235.1	76.056	142	18	3	150379	150512	174534	174401	3.17e-21	104	trnV-GAC-nad9 intergenic	ycf2
Dalbergia_hancei	MW441235.1	71.503	193	51	2	99722	99912	216020	216210	1.64e-18	96	rps12	rps12
Dalbergia_hancei	MW441235.1	71.503	193	51	2	141487	141677	216210	216020	1.64e-18	96	rps12	rps12
Dalbergia_hancei	MW441235.1	67.835	656	187	8	51209	51852	66765	67408	2e-55	218	atp1	atpA
transfer RNA genes
Dalbergia_hancei	MW441235.1	98.765	81	1	0	42	122	247531	247611	1.26e-32	142	trnH-GUG	trnH-GUG
Dalbergia_hancei	MW441235.1	96.512	86	3	0	110254	110339	91565	91480	1.26e-32	142	trnN-GUU	trnN-GUU
Dalbergia_hancei	MW441235.1	96.512	86	3	0	131060	131145	91480	91565	1.26e-32	142	trnN-GUU	trnN-GUU
Dalbergia_hancei	MW441235.1	96.341	82	3	0	31515	31596	405288	405369	1.87e-30	135	trnD-GUC	trnD-GUC
Dalbergia_hancei	MW441235.1	94.737	76	4	0	9290	9365	386851	386926	4.12e-26	120	trnM-CAU	trnM-CAU
Dalbergia_hancei	MW441235.1	94.203	276	9	3	66545	66819	254490	254221	3.15e-116	419	trnW-CCA	petG-trnW-CCA intergenic, trnW-CCA
Dalbergia_hancei	MW441235.1	87.273	55	6	1	12791	12844	295392	295338	2.78e-09	65.3	trnF-GAA	trnF-GAA
Dalbergia_hancei	MW441235.1	83.333	54	9	0	55725	55778	274073	274020	4.12e-07	58.1	trnQ-UUG	trnQ-UUG
Dalbergia_hancei	MW441235.1	81.25	64	11	1	66918	66980	295731	295668	1.18e-07	59	trnP-UGG	trnP-UGG
Ribosomal RNA genes
Dalbergia_hancei	MW441235.1	99.609	1022	1	1	138631	139652	168266	167248	0	1824	trnV-GAC + trnV-GAC-nad9 intergenic	rrn16 + trnV-GAC-rrn16 intergenic + trnV-GAC
Dalbergia_hancei	MW441235.1	99.609	1022	1	1	101747	102768	167248	168266	0	1824	trnV-GAC + trnV-GAC-nad9 intergenic	rrn16 + trnV-GAC-rrn16 intergenic + trnV-GAC
Dalbergia_hancei	MW441235.1	88.235	51	6	0	103476	103526	258102	258152	7.96e-10	66.2	rrS	rrn16
Dalbergia_hancei	MW441235.1	88.235	51	6	0	137873	137923	258152	258102	7.96e-10	66.2	rrS	rrn16
Dalbergia_hancei	MW441235.1	83.607	61	10	0	102054	102114	256175	256235	7.96e-10	66.2	rrS	rrn16
Dalbergia_hancei	MW441235.1	83.607	61	10	0	139285	139345	256235	256175	7.96e-10	66.2	rrS	rrn16
Dalbergia_hancei	MW441235.1	80	75	15	0	106095	106169	80367	80441	2.28e-10	68.9	rnl	rrn23
Dalbergia_hancei	MW441235.1	80	75	15	0	135230	135304	80441	80367	2.28e-10	68.9	rnl	rrn23
Dalbergia_hancei	MW441235.1	78.648	281	59	1	103149	103429	257729	258008	2.6e-60	233	rrS	rrn16
Dalbergia_hancei	MW441235.1	78.648	281	59	1	137970	138250	258008	257729	2.6e-60	233	rrS	rrn16
Dalbergia_hancei	MW441235.1	77.254	488	101	3	108174	108656	82706	83188	3.37e-103	376	rnl	rrn23
Dalbergia_hancei	MW441235.1	77.254	488	101	3	132743	133225	83188	82706	3.37e-103	376	rnl	rrn4.5 + rrn23
Dalbergia_hancei	MW441235.1	74.815	135	32	1	106351	106483	80745	80879	2.43e-16	88.7	rnl	rrn23
Dalbergia_hancei	MW441235.1	74.815	135	32	1	134916	135048	80879	80745	2.43e-16	88.7	rnl	rrn23
Dalbergia_hancei	MW441235.1	74.31	471	91	11	107572	108028	82123	82577	5.71e-75	282	rnl	rrn23
Dalbergia_hancei	MW441235.1	74.31	471	91	11	133371	133827	82577	82123	5.71e-75	282	rnl	rrn23
Dalbergia_hancei	MW441235.1	73.558	208	53	2	106914	107119	81326	81533	4.12e-26	121	rnl	rrn23
Dalbergia_hancei	MW441235.1	73.558	208	53	2	134280	134485	81533	81326	4.12e-26	121	rnl	rrn23
Dalbergia_hancei	MW441235.1	73.448	870	194	19	102259	103112	256422	257270	4.68e-133	476	rrS	rrn16
Dalbergia_hancei	MW441235.1	73.448	870	194	19	138287	139140	257270	256422	4.68e-133	476	rrS	rrn16
Dalbergia_hancei	MW441235.1	71.338	157	40	3	106614	106767	81037	81191	1.87e-11	72.5	rnl	rrn23
Dalbergia_hancei	MW441235.1	71.338	157	40	3	134632	134785	81191	81037	1.87e-11	72.5	rnl	rrn23
Non-coding regions
Dalbergia_hancei	MW441235.1	98.02	202	4	0	89158	89359	701	500	1.63e-94	347	nad7 - nad4L intergenic	trnI-CAU-ycf2 intergenic
Dalbergia_hancei	MW441235.1	81.579	76	11	1	29523	29598	405038	405110	5.36e-12	73.4	nad5-trnD-GUC intergenic	psbD-trnT-GGU intergenic

## Sheet: D. assamica vs MW441235.1
Query	Subject	Identities	Matched Length	Unmatched bases	Gaps	Query begin	Query end	Subject begin	Subject end	Expect	Score	Region (Mt)	Region (CpG)
Protein-coding genes
Dalbergia_assamica	MW441235.1	99.88	2493	3	0	95620	98112	315031	317523	0	4483	nad5	ndhB
Dalbergia_assamica	MW441235.1	99.88	2493	3	0	143014	145506	317523	315031	0	4483	nad5-nad1 intergenic	ndhB
Dalbergia_assamica	MW441235.1	98.02	202	4	0	88935	89136	701	500	1.63e-94	347	nad7 - nad4L intergenic	ycf2
Dalbergia_assamica	MW441235.1	98.02	202	4	0	151990	152191	500	701	1.63e-94	347	nad7 - nad4L intergenic	ycf2
Dalbergia_assamica	MW441235.1	96.95	754	9	1	8445	9198	31376	30637	0	1265	nad2-ccmRc intergenic	atpB + atpE
Dalbergia_assamica	MW441235.1	84	50	3	1	5413	5457	180115	180066	1.44e-06	55.4	nad8-mttB intergenic spacer	rbcL
Dalbergia_assamica	MW441235.1	78.75	80	17	0	112391	112470	311708	311629	2.28e-10	68.9	trnP-UGG	ndhF
Dalbergia_assamica	MW441235.1	76.056	142	18	3	90664	90797	174401	174534	3.17e-21	104	trnV-GAC-nad9 intergenic	ycf2
Dalbergia_assamica	MW441235.1	76.056	142	18	3	150329	150462	174534	174401	3.17e-21	104	trnV-GAC-nad9 intergenic	ycf2
Dalbergia_assamica	MW441235.1	71.503	193	51	2	99499	99689	216020	216210	1.64e-18	96	rps12	rps12
Dalbergia_assamica	MW441235.1	71.503	193	51	2	141437	141627	216210	216020	1.64e-18	96	rps12	rps12
Dalbergia_assamica	MW441235.1	70.588	119	35	0	50875	50993	66591	66709	4.12e-07	58.1	atp1	atpA
transfer RNA genes
Dalbergia_assamica	MW441235.1	98.765	81	1	0	49	129	247531	247611	1.26e-32	142	atp8-trnH-GUG intergenic	trnH-GUG
Dalbergia_assamica	MW441235.1	96.512	86	3	0	110014	110099	91565	91480	1.26e-32	142	trnN-GUU	trnN-GUU
Dalbergia_assamica	MW441235.1	96.512	86	3	0	131027	131112	91480	91565	1.26e-32	142	trnN-GUU	trnN-GUU
Dalbergia_assamica	MW441235.1	96.341	82	3	0	31453	31534	405288	405369	1.87e-30	135	trnD-GUC	trnD-GUC
Dalbergia_assamica	MW441235.1	94.737	76	4	0	9439	9514	386851	386926	4.12e-26	120	trnM-CAU	trnM-CAU
Dalbergia_assamica	MW441235.1	87.273	55	6	1	12926	12979	295392	295338	2.78e-09	65.3	trnS-GCU	trnF-GAA
Dalbergia_assamica	MW441235.1	83.333	54	9	0	55505	55558	274073	274020	4.12e-07	58.1	rrS	trnQ-UUG
Dalbergia_assamica	MW441235.1	81.25	64	11	1	66748	66810	295731	295668	1.18e-07	59	trnF-GAA	trnP-UGG
Ribosomal RNA genes
Dalbergia_assamica	MW441235.1	99.609	1022	1	1	138599	139620	168266	167248	0	1824	trnV-GAC + trnV-GAC-nad9 intergenic	rrn16 + rrn16-trnV-GAC intergenic
Dalbergia_assamica	MW441235.1	99.609	1022	1	1	101506	102527	167248	168266	0	1824	trnV-GAC + trnV-GAC-nad9 intergenic	rrn16 + rrn16-trnV-GAC intergenic
Dalbergia_assamica	MW441235.1	88.235	51	6	0	103235	103285	258102	258152	7.96e-10	66.2	rrS	rrn16
Dalbergia_assamica	MW441235.1	88.235	51	6	0	137841	137891	258152	258102	7.96e-10	66.2	rrS	rrn16
Dalbergia_assamica	MW441235.1	83.607	61	10	0	101813	101873	256175	256235	7.96e-10	66.2	trnW-CCA	rrn16
Dalbergia_assamica	MW441235.1	83.607	61	10	0	139253	139313	256235	256175	7.96e-10	66.2	rrS	rrn16
Dalbergia_assamica	MW441235.1	80	75	15	0	105854	105928	80367	80441	2.28e-10	68.9	rnl	rrn23
Dalbergia_assamica	MW441235.1	80	75	15	0	135198	135272	80441	80367	2.28e-10	68.9	rnl	rrn23
Dalbergia_assamica	MW441235.1	78.648	281	59	1	102908	103188	257729	258008	2.59e-60	233	rrS	rrn16
Dalbergia_assamica	MW441235.1	78.648	281	59	1	137938	138218	258008	257729	2.59e-60	233	rrS	rrn16
Dalbergia_assamica	MW441235.1	77.254	488	101	3	107933	108415	82706	83188	3.37e-103	376	rnl	rrn23
Dalbergia_assamica	MW441235.1	77.254	488	101	3	132711	133193	83188	82706	3.37e-103	376	rnl	rrn23
Dalbergia_assamica	MW441235.1	74.815	135	32	1	106110	106242	80745	80879	2.43e-16	88.7	rnl	rrn23
Dalbergia_assamica	MW441235.1	74.815	135	32	1	134884	135016	80879	80745	2.43e-16	88.7	rnl	rrn23
Dalbergia_assamica	MW441235.1	74.31	471	91	11	107331	107787	82123	82577	5.71e-75	282	rnl	rrn23
Dalbergia_assamica	MW441235.1	74.31	471	91	11	133339	133795	82577	82123	5.71e-75	282	rnl	rrn23
Dalbergia_assamica	MW441235.1	74.038	208	52	2	106673	106878	81326	81533	9.69e-28	125	rnl	rrn23
Dalbergia_assamica	MW441235.1	74.038	208	52	2	134248	134453	81533	81326	9.69e-28	125	rnl	rrn23
Dalbergia_assamica	MW441235.1	73.448	870	194	19	102018	102871	256422	257270	4.67e-133	476	rrS	rrn16
Dalbergia_assamica	MW441235.1	73.448	870	194	19	138255	139108	257270	256422	4.67e-133	476	rrS	rrn16
Dalbergia_assamica	MW441235.1	71.338	157	40	3	106373	106526	81037	81191	1.87e-11	72.5	rnl	rrn23
Dalbergia_assamica	MW441235.1	71.338	157	40	3	134600	134753	81191	81037	1.87e-11	72.5	rnl	rrn23
Non-coding regions
Dalbergia_assamica	MW441235.1	92.15	293	13	4	66375	66666	254490	254207	3.84e-115	416	trnH-GUG	petG-trnW-CCA intergenic + trnW-CCA
Dalbergia_assamica	MW441235.1	80.263	76	12	1	29446	29521	405038	405110	2.28e-10	68.9	nad5-trnD-GUC intergenic	psbD-trnT-GGU intergenic

## Sheet: D. millettii vs MW441245.1
Query	Subject	Identities	Matched Length	Unmatched bases	Gaps	Query begin	Query end	Subject begin	Subject end	Expect	Score	Region (Mt)	Region (CpG)
Protein-coding genes
Dalbergia_millettii	MW441235.1	99.88	2493	3	0	95738	98230	315031	317523	0	4483	nad5-nad1 intergenic	ndhB
Dalbergia_millettii	MW441235.1	99.88	2493	3	0	143069	145561	317523	315031	0	4483	nad5-nad1 intergenic	ndhB
Dalbergia_millettii	MW441235.1	98.02	202	4	0	89053	89254	701	500	1.64e-94	347	nad7 - nad4L intergenic	ycf2
Dalbergia_millettii	MW441235.1	98.02	202	4	0	152045	152246	500	701	1.64e-94	347	nad7 - nad4L intergenic	ycf2
Dalbergia_millettii	MW441235.1	96.95	754	9	1	8309	9062	31376	30637	0	1265	nad2-ccmRc intergenic	atpB + atpE
Dalbergia_millettii	MW441235.1	84	50	3	1	5255	5299	180115	180066	1.44e-06	55.4	nad8-mttB intergenic spacer	rbcL
Dalbergia_millettii	MW441235.1	78.75	80	17	0	112548	112627	311708	311629	2.28e-10	68.9	nad5	ndhF
Dalbergia_millettii	MW441235.1	76.056	142	18	3	90782	90915	174401	174534	3.17e-21	104	trnV-GAC-nad9 intergenic	ycf2
Dalbergia_millettii	MW441235.1	76.056	142	18	3	150384	150517	174534	174401	3.17e-21	104	trnV-GAC-nad9 intergenic	ycf2
Dalbergia_millettii	MW441235.1	71.503	193	51	2	99621	99811	216020	216210	1.64e-18	96	rps12	rps12
Dalbergia_millettii	MW441235.1	71.503	193	51	2	141488	141678	216210	216020	1.64e-18	96	rps12	rps12
Dalbergia_millettii	MW441235.1	67.835	656	187	8	50996	51639	66765	67408	2e-55	218	atp1	atpA
transfer RNA genes
Dalbergia_millettii	MW441235.1	98.765	81	1	0	32	112	247531	247611	1.26e-32	142	trnH-GUG	trnH-GUG
Dalbergia_millettii	MW441235.1	96.512	86	3	0	110159	110244	91565	91480	1.26e-32	142	trnN-GUU	trnN-GUU
Dalbergia_millettii	MW441235.1	96.512	86	3	0	131055	131140	91480	91565	1.26e-32	142	trnN-GUU	trnN-GUU
Dalbergia_millettii	MW441235.1	96.341	82	3	0	31352	31433	405288	405369	1.87e-30	135	trnD-GUC	trnD-GUC
Dalbergia_millettii	MW441235.1	94.737	76	4	0	9306	9381	386851	386926	4.12e-26	120	trnM-CAU	trnM-CAU
Dalbergia_millettii	MW441235.1	87.273	55	6	1	12805	12858	295392	295338	2.78e-09	65.3	trnF-GAA	trnF-GAA
Dalbergia_millettii	MW441235.1	83.333	54	9	0	55544	55597	274073	274020	4.12e-07	58.1	trnQ-UUG	trnQ-UUG
Dalbergia_millettii	MW441235.1	81.25	64	11	1	66734	66796	295731	295668	1.18e-07	59	trnP-UGG	trnP-UGG
Ribosomal RNA genes
Dalbergia_millettii	MW441235.1	99.609	1022	1	1	138627	139648	168266	167248	0	1824	trnV-GAC + trnV-GAC-nad9 intergenic	rrn16 + rrn16-trnV-GAC intergenic
Dalbergia_millettii	MW441235.1	99.609	1022	1	1	101651	102672	167248	168266	0	1824	trnV-GAC + trnV-GAC-nad9 intergenic	rrn16 + rrn16-trnV-GAC intergenic
Dalbergia_millettii	MW441235.1	88.235	51	6	0	103380	103430	258102	258152	7.96e-10	66.2	rrS	rrn16
Dalbergia_millettii	MW441235.1	88.235	51	6	0	137869	137919	258152	258102	7.96e-10	66.2	rrS	rrn16
Dalbergia_millettii	MW441235.1	83.607	61	10	0	101958	102018	256175	256235	7.96e-10	66.2	rrS	rrn16
Dalbergia_millettii	MW441235.1	83.607	61	10	0	139281	139341	256235	256175	7.96e-10	66.2	rrS	rrn16
Dalbergia_millettii	MW441235.1	80	75	15	0	105999	106073	80367	80441	2.28e-10	68.9	rnl	rrn23
Dalbergia_millettii	MW441235.1	80	75	15	0	135226	135300	80441	80367	2.28e-10	68.9	rnl	rrn23
Dalbergia_millettii	MW441235.1	78.648	281	59	1	103053	103333	257729	258008	2.6e-60	233	rrS	rrn16
Dalbergia_millettii	MW441235.1	78.648	281	59	1	137966	138246	258008	257729	2.6e-60	233	rrS	rrn16
Dalbergia_millettii	MW441235.1	77.254	488	101	3	108078	108560	82706	83188	3.37e-103	376	rnl	rrn23
Dalbergia_millettii	MW441235.1	77.254	488	101	3	132739	133221	83188	82706	3.37e-103	376	rnl	rrn23
Dalbergia_millettii	MW441235.1	74.815	135	32	1	106255	106387	80745	80879	2.44e-16	88.7	rnl	rrn23
Dalbergia_millettii	MW441235.1	74.815	135	32	1	134912	135044	80879	80745	2.44e-16	88.7	rnl	rrn23
Dalbergia_millettii	MW441235.1	74.31	471	91	11	107476	107932	82123	82577	5.71e-75	282	rnl	rrn23
Dalbergia_millettii	MW441235.1	74.31	471	91	11	133367	133823	82577	82123	5.71e-75	282	rnl	rrn23
Dalbergia_millettii	MW441235.1	73.558	208	53	2	106818	107023	81326	81533	4.12e-26	121	rnl	rrn23
Dalbergia_millettii	MW441235.1	73.558	208	53	2	134276	134481	81533	81326	4.12e-26	121	rnl	rrn23
Dalbergia_millettii	MW441235.1	73.448	870	194	19	102163	103016	256422	257270	4.68e-133	476	rrS	rrn16
Dalbergia_millettii	MW441235.1	73.448	870	194	19	138283	139136	257270	256422	4.68e-133	476	rrS	rrn16
Dalbergia_millettii	MW441235.1	71.338	157	40	3	106518	106671	81037	81191	1.87e-11	72.5	rnl	rrn23
Dalbergia_millettii	MW441235.1	71.338	157	40	3	134628	134781	81191	81037	1.87e-11	72.5	rnl	rrn23
Non-coding regions
Dalbergia_millettii	MW441235.1	92.806	278	11	3	66359	66635	254490	254221	1.99e-112	407	trnW-CCA	petG-trnW-CCA intergenic + trnW-CCA
Dalbergia_millettii	MW441235.1	81.579	76	11	1	29408	29483	405038	405110	5.36e-12	73.4	nad5-trnD-GUC intergenic	psbD-trnT-GGU intergenic

## Sheet: D. benthamii vs MW441235.1
Query	Subject	Identities	Matched Length	Unmatched bases	Gaps	Query begin	Query end	Subject begin	Subject end	Expect	Score	Region (Mt)	Region (CpG)
Protein-coding genes
Dalbergia_benthamii	MW441235.1	99.759	2493	6	0	96091	98583	315031	317523	0	4470	nad5-nad1 intergenic	ndhB
Dalbergia_benthamii	MW441235.1	99.759	2493	6	0	143823	146315	317523	315031	0	4470	nad5-nad1 intergenic	ndhB
Dalbergia_benthamii	MW441235.1	98.02	202	4	0	89406	89607	701	500	1.64e-94	347	nad7 - nad4L intergenic	ycf2
Dalbergia_benthamii	MW441235.1	98.02	202	4	0	152799	153000	500	701	1.64e-94	347	nad7 - nad4L intergenic	ycf2
Dalbergia_benthamii	MW441235.1	96.95	754	9	1	8347	9100	31376	30637	0	1265	nad2-ccmRc intergenic	atpB + atpE
Dalbergia_benthamii	MW441235.1	96.512	86	3	0	131788	131873	91480	91565	1.27e-32	142	trnN-GUU	ycf1
Dalbergia_benthamii	MW441235.1	75.352	142	19	3	91135	91268	174401	174534	3.88e-20	100	trnV-GAC-nad9 intergenic	ycf2
Dalbergia_benthamii	MW441235.1	75.352	142	19	3	151138	151271	174534	174401	3.88e-20	100	trnV-GAC-nad9 intergenic	ycf2
Dalbergia_benthamii	MW441235.1	71.503	193	51	2	99970	100160	216020	216210	1.65e-18	96	rps12	rps12
Dalbergia_benthamii	MW441235.1	71.503	193	51	2	142246	142436	216210	216020	1.65e-18	96	rps12	rps12
Dalbergia_benthamii	MW441235.1	70.588	119	35	0	51014	51132	66591	66709	4.14e-07	58.1	atp1	atpA
transfer RNA genes
Dalbergia_benthamii	MW441235.1	98.765	81	1	0	43	123	247531	247611	1.27e-32	142	trnH-GUG	trnH-GUG
Dalbergia_benthamii	MW441235.1	96.512	86	3	0	110533	110618	91565	91480	1.27e-32	142	trnN-GUU	trnN-GUU
Dalbergia_benthamii	MW441235.1	96.341	82	3	0	31428	31509	405288	405369	1.88e-30	135	trnD-GUC	trnD-GUC
Dalbergia_benthamii	MW441235.1	94.737	76	4	0	9343	9418	386851	386926	4.14e-26	120	trnM-CAU	trnM-CAU
Dalbergia_benthamii	MW441235.1	83.333	54	9	0	55726	55779	274073	274020	4.14e-07	58.1	trnQ-UUG	trnQ-UUG
Dalbergia_benthamii	MW441235.1	81.25	64	11	1	67016	67078	295731	295668	1.19e-07	59	trnP-UGG	trnP-UGG
Ribosomal RNA genes
Dalbergia_benthamii	MW441235.1	99.804	1020	1	1	139371	140390	168266	167248	0	1828	trnV-GAC + trnV-GAC-nad9 intergenic	rrn16 + rrn16-trnV-GAC intergenic
Dalbergia_benthamii	MW441235.1	99.804	1020	1	1	102016	103035	167248	168266	0	1828	trnV-GAC + trnV-GAC-nad9 intergenic	rrn16 + rrn16-trnV-GAC intergenic
Dalbergia_benthamii	MW441235.1	88.235	51	6	0	103743	103793	258102	258152	8e-10	66.2	rrS	rrn16
Dalbergia_benthamii	MW441235.1	88.235	51	6	0	138613	138663	258152	258102	8e-10	66.2	rrS	rrn16
Dalbergia_benthamii	MW441235.1	83.607	61	10	0	102321	102381	256175	256235	8e-10	66.2	rrS	rrn16
Dalbergia_benthamii	MW441235.1	83.607	61	10	0	140025	140085	256235	256175	8e-10	66.2	rrS	rrn16-trnV-GAC intergenic
Dalbergia_benthamii	MW441235.1	78.667	75	16	0	106373	106447	80367	80441	2.79e-09	64.4	rnl	rrn23
Dalbergia_benthamii	MW441235.1	78.667	75	16	0	135959	136033	80441	80367	2.79e-09	64.4	rnl	rrn23
Dalbergia_benthamii	MW441235.1	78.648	281	59	1	103416	103696	257729	258008	2.61e-60	233	rrS	rrn16
Dalbergia_benthamii	MW441235.1	78.648	281	59	1	138710	138990	258008	257729	2.61e-60	233	rrS	rrn16
Dalbergia_benthamii	MW441235.1	77.254	488	101	3	108452	108934	82706	83188	3.39e-103	376	rnl	rrn23
Dalbergia_benthamii	MW441235.1	77.254	488	101	3	133472	133954	83188	82706	3.39e-103	376	rnl	rrn23
Dalbergia_benthamii	MW441235.1	74.815	135	32	1	106629	106761	80745	80879	2.45e-16	88.7	rnl	rrn23
Dalbergia_benthamii	MW441235.1	74.815	135	32	1	135645	135777	80879	80745	2.45e-16	88.7	rnl	rrn23
Dalbergia_benthamii	MW441235.1	74.31	471	91	11	107850	108306	82123	82577	5.74e-75	282	rnl	rrn23
Dalbergia_benthamii	MW441235.1	74.31	471	91	11	134100	134556	82577	82123	5.74e-75	282	rnl	rrn23
Dalbergia_benthamii	MW441235.1	73.558	208	53	2	107192	107397	81326	81533	4.14e-26	121	rnl	rrn23
Dalbergia_benthamii	MW441235.1	73.558	208	53	2	135009	135214	81533	81326	4.14e-26	121	rnl	rrn23
Dalbergia_benthamii	MW441235.1	73.448	870	194	19	102526	103379	256422	257270	4.7e-133	476	rrS	rrn16
Dalbergia_benthamii	MW441235.1	73.448	870	194	19	139027	139880	257270	256422	4.7e-133	476	rrS	rrn16
Dalbergia_benthamii	MW441235.1	71.338	157	40	3	106892	107045	81037	81191	1.88e-11	72.5	rnl	rrn23
Dalbergia_benthamii	MW441235.1	71.338	157	40	3	135361	135514	81191	81037	1.88e-11	72.5	rnl	rrn23
Non-coding regions
Dalbergia_benthamii	MW441235.1	93.907	279	7	4	66638	66915	254490	254221	1.11e-115	418	trnW-CCA	petG-trnW-CCA intergenic
Dalbergia_benthamii	MW441235.1	87.273	55	6	1	12819	12872	295392	295338	2.79e-09	65.3	trnF-GAA	ndhJ-F-GAA intergenic
Dalbergia_benthamii	MW441235.1	84	50	3	1	5307	5351	180115	180066	1.45e-06	55.4	nad8-mttB intergenic spacer	trnK-UUU-rbcL intergenic
Dalbergia_benthamii	MW441235.1	81.579	76	11	1	29452	29527	405038	405110	5.39e-12	73.4	nad5-trnD-GUC intergenic	psbD-trnT-GGU intergenic
Dalbergia_benthamii	MW441235.1	78.75	80	17	0	112920	112999	311708	311629	2.29e-10	68.9	nad5	ycf1-ndhF intergenic

## Sheet: D. candenatensis vs MW441235.1 
Query	Subject	Identities	Matched Length	Unmatched bases	Gaps	Query begin	Query end	Subject begin	Subject end	Expect	Score	Region (Mt)	Region (CpG)
Protein-coding genes
Dalbergia_candenatensis	MW441235.1	99.84	2493	4	0	95579	98071	315031	317523	0	4479	nad5-nad1 intergenic	ndhB
Dalbergia_candenatensis	MW441235.1	99.84	2493	4	0	143130	145622	317523	315031	0	4479	nad5-nad1 intergenic	ndhB
Dalbergia_candenatensis	MW441235.1	98.02	202	4	0	88894	89095	701	500	1.64e-94	347	nad7 - nad4L intergenic	ycf2
Dalbergia_candenatensis	MW441235.1	98.02	202	4	0	152106	152307	500	701	1.64e-94	347	nad7 - nad4L intergenic	ycf2
Dalbergia_candenatensis	MW441235.1	96.512	86	3	0	131077	131162	91480	91565	1.26e-32	142	trnN-GUU	ycf1
Dalbergia_candenatensis	MW441235.1	97.082	754	8	1	8333	9086	31376	30637	0	1269	nad2-ccmRc intergenic	atpB, atpE
Dalbergia_candenatensis	MW441235.1	76.056	142	18	3	90623	90756	174401	174534	3.17e-21	104	trnV-GAC-nad9 intergenic	ycf2
Dalbergia_candenatensis	MW441235.1	76.056	142	18	3	150445	150578	174534	174401	3.17e-21	104	trnV-GAC-nad9 intergenic	ycf2
Dalbergia_candenatensis	MW441235.1	71.503	193	51	2	99458	99648	216020	216210	1.64e-18	96	rps12	rps12
Dalbergia_candenatensis	MW441235.1	71.503	193	51	2	141553	141743	216210	216020	1.64e-18	96	rps12	rps12
Dalbergia_candenatensis	MW441235.1	70.588	119	35	0	51077	51195	66591	66709	4.13e-07	58.1	atp1	atpA
transfer RNA genes
Dalbergia_candenatensis	MW441235.1	97.531	81	2	0	42	122	247531	247611	1.54e-31	138	trnH-GUG	trnH-GUG
Dalbergia_candenatensis	MW441235.1	96.512	86	3	0	110039	110124	91565	91480	1.26e-32	142	trnN-GUU	trnN-GUU
Dalbergia_candenatensis	MW441235.1	96.341	82	3	0	31509	31590	405288	405369	1.87e-30	135	trnD-GUC	trnD-GUC
Dalbergia_candenatensis	MW441235.1	87.273	55	6	1	12841	12894	295392	295338	2.78e-09	65.3	trnF-GAA	trnT-UGU
Dalbergia_candenatensis	MW441235.1	83.333	54	9	0	55716	55769	274073	274020	4.13e-07	58.1	trnQ-UUG	trnQ-UUG
Dalbergia_candenatensis	MW441235.1	81.25	64	11	1	66562	66624	295731	295668	1.18e-07	59	trnP-UGG	trnP-UGG
Ribosomal RNA genes
Dalbergia_candenatensis	MW441235.1	99.608	1021	2	1	138660	139680	168266	167248	0	1821	trnV-GAC + trnV-GAC-nad9 intergenic	rrn16 + rrn16-trnV-GAC intergenic
Dalbergia_candenatensis	MW441235.1	99.608	1021	2	1	101521	102541	167248	168266	0	1821	trnV-GAC + trnV-GAC-nad9 intergenic	rrn16 + rrn16-trnV-GAC intergenic
Dalbergia_candenatensis	MW441235.1	88.235	51	6	0	103249	103299	258102	258152	7.96e-10	66.2	rrS	rrn16
Dalbergia_candenatensis	MW441235.1	88.235	51	6	0	137902	137952	258152	258102	7.96e-10	66.2	rrS	rrn16
Dalbergia_candenatensis	MW441235.1	83.607	61	10	0	101827	101887	256175	256235	7.96e-10	66.2	rrS	rrn16
Dalbergia_candenatensis	MW441235.1	83.607	61	10	0	139314	139374	256235	256175	7.96e-10	66.2	rrS	rrn16
Dalbergia_candenatensis	MW441235.1	80	75	15	0	105879	105953	80367	80441	2.28e-10	68.9	rnl	rrn23
Dalbergia_candenatensis	MW441235.1	80	75	15	0	135248	135322	80441	80367	2.28e-10	68.9	rnl	rrn23
Dalbergia_candenatensis	MW441235.1	78.648	281	59	1	102922	103202	257729	258008	2.6e-60	233	rrS	rrn16
Dalbergia_candenatensis	MW441235.1	78.648	281	59	1	137999	138279	258008	257729	2.6e-60	233	rrS	rrn16
Dalbergia_candenatensis	MW441235.1	77.254	488	101	3	107958	108440	82706	83188	3.37e-103	376	rnl	rrn23
Dalbergia_candenatensis	MW441235.1	77.254	488	101	3	132761	133243	83188	82706	3.37e-103	376	rnl	rrn23
Dalbergia_candenatensis	MW441235.1	74.815	135	32	1	106135	106267	80745	80879	2.44e-16	88.7	rnl	rrn23
Dalbergia_candenatensis	MW441235.1	74.815	135	32	1	134934	135066	80879	80745	2.44e-16	88.7	rnl	rrn23
Dalbergia_candenatensis	MW441235.1	74.31	471	91	11	107356	107812	82123	82577	5.71e-75	282	rnl	rrn23
Dalbergia_candenatensis	MW441235.1	74.31	471	91	11	133389	133845	82577	82123	5.71e-75	282	rnl	rrn23
Dalbergia_candenatensis	MW441235.1	73.558	208	53	2	106698	106903	81326	81533	4.12e-26	121	rnl	rrn23
Dalbergia_candenatensis	MW441235.1	73.558	208	53	2	134298	134503	81533	81326	4.12e-26	121	rnl	rrn23
Dalbergia_candenatensis	MW441235.1	73.448	870	194	19	102032	102885	256422	257270	4.68e-133	476	rrS	rrn16
Dalbergia_candenatensis	MW441235.1	73.448	870	194	19	138316	139169	257270	256422	4.68e-133	476	rrS	rrn16
Dalbergia_candenatensis	MW441235.1	71.338	157	40	3	106398	106551	81037	81191	1.87e-11	72.5	rnl	rrn23
Dalbergia_candenatensis	MW441235.1	71.338	157	40	3	134650	134803	81191	81037	1.87e-11	72.5	rnl	rrn23
Non-coding regions
Dalbergia_candenatensis	MW441235.1	94.737	76	4	0	9325	9400	386851	386926	4.12e-26	120	trnM-CAU	ndhJ-F-GAA intergenic
Dalbergia_candenatensis	MW441235.1	91.459	281	11	6	66183	66461	254490	254221	2.27e-105	384	trnW-CCA	petG-trnW-CCA intergenic
Dalbergia_candenatensis	MW441235.1	84	50	3	1	5291	5335	180115	180066	1.44e-06	55.4	nad8-mttB intergenic spacer	trnK-UUU-rbcL intergenic
Dalbergia_candenatensis	MW441235.1	80.263	76	12	1	29521	29596	405038	405110	2.28e-10	68.9	nad5-trnD-GUC intergenic	psbD-trnT-GGU intergenic
Dalbergia_candenatensis	MW441235.1	78.75	80	17	0	112418	112497	311708	311629	2.28e-10	68.9	nad5	ycf1-ndhF intergenic

## Sheet: NC_049008.1 vs MW441235.1-BLAST
Query	Subject	Identities	Matched Length	Unmatched bases	Gaps	Query begin	Query end	Subject begin	Subject end	Expect	Score	Region (Mt)	Region (CpG)
Protein-coding genes
NC_049008.1	MW441235.1	99.96	2493	1	0	96123	98615	315031	317523	0	4492	nad5-nad1 intergenic	ndhB
NC_049008.1	MW441235.1	99.96	2493	1	0	143242	145734	317523	315031	0	4492	nad5-nad1 intergenic	ndhB
NC_049008.1	MW441235.1	98.03	203	4	0	89431	89633	702	500	4.69e-95	349	nad7 - nad4L intergenic	ycf2
NC_049008.1	MW441235.1	98.03	203	4	0	152224	152426	500	702	4.69e-95	349	nad7 - nad4L intergenic	ycf2
NC_049008.1	MW441235.1	97.48	754	5	1	8317	9070	31376	30637	0	1283	nad2-ccmRc intergenic	atpB + atpE
NC_049008.1	MW441235.1	84	50	3	1	5311	5355	180115	180066	1.44e-06	55.4	nad8-mttB intergenic spacer	rbcL
NC_049008.1	MW441235.1	78.75	80	17	0	112934	113013	311708	311629	2.28e-10	68.9	nad5	ndhF
NC_049008.1	MW441235.1	76.056	142	18	3	91161	91294	174401	174534	3.17e-21	104	trnV-GAC-nad9 intergenic	ycf2
NC_049008.1	MW441235.1	76.056	142	18	3	150563	150696	174534	174401	3.17e-21	104	trnV-GAC-nad9 intergenic	ycf2
NC_049008.1	MW441235.1	70.588	119	35	0	51055	51173	66591	66709	4.13e-07	58.1	atp1	atpA
transfer RNA genes
NC_049008.1	MW441235.1	98.765	81	1	0	25	105	247531	247611	1.26e-32	142	trnH-GUG	trnH-GUG
NC_049008.1	MW441235.1	96.512	86	3	0	110553	110638	91565	91480	1.26e-32	142	trnN-GUU	trnN-GUU
NC_049008.1	MW441235.1	96.512	86	3	0	131219	131304	91480	91565	1.26e-32	142	trnN-GUU	trnN-GUU
NC_049008.1	MW441235.1	96.341	82	3	0	31561	31642	405288	405369	1.87e-30	135	trnD-GUC	trnD-GUC
NC_049008.1	MW441235.1	94.737	76	4	0	9305	9380	386851	386926	4.12e-26	120	trnM-CAU	trnM-CAU
NC_049008.1	MW441235.1	93.796	274	10	3	66739	67009	254490	254221	1.64e-113	411	trnW-CCA	petG-trnW-CCA intergenic, trnW-CCA
NC_049008.1	MW441235.1	87.273	55	6	1	12829	12882	295392	295338	2.78e-09	65.3	trnF-GAA	trnF-GAA
NC_049008.1	MW441235.1	83.607	61	10	0	139442	139502	256235	256175	7.97e-10	66.2	rrS	trnV-GAC
NC_049008.1	MW441235.1	83.333	54	9	0	55750	55803	274073	274020	4.13e-07	58.1	trnQ-UUG	trnQ-UUG
NC_049008.1	MW441235.1	81.25	64	11	1	67106	67168	295731	295668	1.18e-07	59	trnP-UGG	trnP-UGG
NC_049008.1	MW441235.1	71.503	193	51	2	141665	141855	216210	216020	1.64e-18	96	rps12	trnV-GAC - rps7 intergenic
Ribosomal RNA genes
NC_049008.1	MW441235.1	99.706	1022	0	1	102048	103069	167248	168266	0	1829	trnV-GAC + trnV-GAC-nad9 intergenic	rrn16 + rrn16-trnV-GAC intergenic + trnV-GAC
NC_049008.1	MW441235.1	99.706	1022	0	1	138788	139809	168266	167248	0	1829	trnV-GAC + trnV-GAC-nad9 intergenic	rrn16 + rrn16-trnV-GAC intergenic + trnV-GAC
NC_049008.1	MW441235.1	88.235	51	6	0	103777	103827	258102	258152	7.97e-10	66.2	rrS	rrn16
NC_049008.1	MW441235.1	88.235	51	6	0	138030	138080	258152	258102	7.97e-10	66.2	rrS	rrn16
NC_049008.1	MW441235.1	83.607	61	10	0	102355	102415	256175	256235	7.97e-10	66.2	rrS	rrn16
NC_049008.1	MW441235.1	80	75	15	0	106402	106476	80367	80441	2.28e-10	68.9	rnl	rrn23
NC_049008.1	MW441235.1	80	75	15	0	135381	135455	80441	80367	2.28e-10	68.9	rnl	rrn23
NC_049008.1	MW441235.1	78.648	281	59	1	103450	103730	257729	258008	2.6e-60	233	rrS	rrn16
NC_049008.1	MW441235.1	78.648	281	59	1	138127	138407	258008	257729	2.6e-60	233	rrS	rrn16
NC_049008.1	MW441235.1	77.254	488	101	3	108481	108963	82706	83188	3.37e-103	376	rnl	rrn23
NC_049008.1	MW441235.1	77.254	488	101	3	132894	133376	83188	82706	3.37e-103	376	rnl	rrn23
NC_049008.1	MW441235.1	74.815	135	32	1	106658	106790	80745	80879	2.44e-16	88.7	rnl	rrn23
NC_049008.1	MW441235.1	74.815	135	32	1	135067	135199	80879	80745	2.44e-16	88.7	rnl	rrn23
NC_049008.1	MW441235.1	74.31	471	91	11	107879	108335	82123	82577	5.72e-75	282	rnl	rrn23
NC_049008.1	MW441235.1	74.31	471	91	11	133522	133978	82577	82123	5.72e-75	282	rnl	rrn23
NC_049008.1	MW441235.1	73.558	208	53	2	107221	107426	81326	81533	4.12e-26	121	rnl	rrn23
NC_049008.1	MW441235.1	73.558	208	53	2	134431	134636	81533	81326	4.12e-26	121	rnl	rrn23
NC_049008.1	MW441235.1	73.333	870	195	19	102560	103413	256422	257270	5.7e-132	471	rrS	rrn16
NC_049008.1	MW441235.1	73.333	870	195	19	138444	139297	257270	256422	5.7e-132	471	rrS	rrn16
NC_049008.1	MW441235.1	71.338	157	40	3	106921	107074	81037	81191	1.87e-11	72.5	rnl	rrn23
NC_049008.1	MW441235.1	71.338	157	40	3	134783	134936	81191	81037	1.87e-11	72.5	rnl	rrn23
Non-coding regions
NC_049008.1	MW441235.1	76.147	109	21	2	29611	29719	405038	405141	1.54e-12	76.1	nad5-trnD-GUC intergenic	psbD-trnT-GGU intergenic
NC_049008.1	MW441235.1	71.503	193	51	2	100002	100192	216020	216210	1.64e-18	96	rps12	rps7-trnV-GAC intergenic
