# Supplementary material for: Comparative Analysis of Chloroplast Genomes of Dalbergia Species for Identification and Phylogenetic Analysis
Source: Plants (Basel). 2022 Apr 20;11(9):1109. doi: 10.3390/plants11091109 (PMC9104903; doi:10.3390/plants11091109)
Supplement: Supplementary file 1 [file plants-11-01109-s001.zip › Supp Table S4 - Pairwise k2p distances of Dalbergia chloroplast genomes.xls]

## Sheet: Pairwise distance
	OM328090_Dalbergia_hancei_{hancei}	OM328092_Dalbergia_millettii_{millettii}	OM328091_Dalbergia_benthamii_{benthamii}	OM328093_Dalbergia_candenatensis_{candenatensis}	OM328089_Dalbergia_assamica_{assamica}	MN251245.1_Dalbergia_hupeana_{hupeana}	MN714220.1_Dalbergia_hupeana_{hupeana}	NC_058536.1_Dalbergia_hupeana_{hupeana}	MN251247.1_Dalbergia_cochinchinensis_{cochinchinensis}	NC_058539.1_Dalbergia_cochinchinensis_{cochinchinensis}	MN251242.1_Dalbergia_sissoo_{sissoo}	NC_049043.1_Dalbergia_sissoo_{sissoo}	MN714222.1_Dalbergia_sissoo_{sissoo}	NC_049044.1_Dalbergia_frutescens_{frutescens}	NC_058537.1_Dalbergia_nigra_{nigra}	MF668133.1_Dalbergia_odorifera_{odorifera}	MN251244.1_Dalbergia_odorifera_{odorifera}	MN202181.1_Dalbergia_odorifera_{odorifera}	NC_049008.1_Dalbergia_odorifera_{odorifera}	MT644131.1_Dalbergia_odorifera_{odorifera}	MN833948.1_Dalbergia_hancei_{hancei}	MN251241.1_Dalbergia_tonkinensis_{tonkinensis}	MN202182.1_Dalbergia_tonkinensis_{tonkinensis}	NC_049007.1_Dalbergia_tonkinensis_{tonkinensis}	MK599470.1_Dalbergia_tonkinensis_{tonkinensis}	MT644133.1_Dalbergia_tonkinensis_{tonkinensis}	MN714219.1_Dalbergia_obtusifolia_{obtusifolia}	NC_049048.1_Dalbergia_armata_{armata}	MN251249.1_Dalbergia_balansae_{balansae}	MN905599.1_Dalbergia_balansae_{balansae}	MN714221.1_Dalbergia_mimosoides_{mimosoides}	MK599253.2_Dalbergia_cultrata_{cultrata}	MT644128.1_Dalbergia_cultrata_{cultrata}	MN251243.1_Dalbergia_oliveri_{oliveri}	MN823694.1_Dalbergia_oliveri_{oliveri}	MT644132.1_Dalbergia_oliveri_{oliveri}	NC_049045.1_Dalbergia_obovata_{obovata}	NC_049046.1_Dalbergia_cearensis_{cearensis}	NC_049049.1_Dalbergia_martinii_{martinii}	MN251246.1_Dalbergia_hainanensis_{hainanensis}	MN202184.1_Dalbergia_yunnanensis_{yunnanensis}	NC_049009.1_Dalbergia_yunnanensis_{yunnanensis}	MN251248.1_Dalbergia_bariensis_{bariensis}	NC_058538.1_Dalbergia_bariensis_{bariensis}	NC_049047.1_Dalbergia_chlorocarpa_{chlorocarpa}	NC_049050.1_Dalbergia_vietnamensis_{vietnamensis}
OM328090_Dalbergia_hancei_{hancei}
OM328092_Dalbergia_millettii_{millettii}	0.00279668
OM328091_Dalbergia_benthamii_{benthamii}	0.0125074	0.0127241
OM328093_Dalbergia_candenatensis_{candenatensis}	0.0136236	0.0139631	0.00667295
OM328089_Dalbergia_assamica_{assamica}	0.0125369	0.0127936	0.0127003	0.0136612
MN251245.1_Dalbergia_hupeana_{hupeana}	0.0133964	0.0136536	0.0134792	0.0142951	0.0118153
MN714220.1_Dalbergia_hupeana_{hupeana}	0.0125218	0.0127717	0.0126717	0.0136459	0.000409566	0.0118875
NC_058536.1_Dalbergia_hupeana_{hupeana}	0.012515	0.0127515	0.0126515	0.0136391	0.000389744	0.0118674	8.58458e-05
MN251247.1_Dalbergia_cochinchinensis_{cochinchinensis}	0.0133623	0.0136194	0.0134523	0.014254	0.0118148	0.000151895	0.0118937	0.0118736
NC_058539.1_Dalbergia_cochinchinensis_{cochinchinensis}	0.013369	0.0136261	0.0134456	0.0142472	0.0118081	0.00014529	0.011887	0.0118669	9.90545e-05
MN251242.1_Dalbergia_sissoo_{sissoo}	0.0133761	0.0135524	0.0133988	0.0142273	0.0117681	0.000356681	0.0118471	0.0118269	0.000336847	0.000330242
NC_049043.1_Dalbergia_sissoo_{sissoo}	0.0106496	0.0109731	0.0139842	0.014986	0.0136544	0.0143881	0.0137267	0.0137132	0.0143538	0.0143538	0.0143002
MN714222.1_Dalbergia_sissoo_{sissoo}	0.010644	0.010981	0.0140059	0.0150146	0.0136424	0.0143222	0.0137012	0.0136878	0.0142946	0.0142947	0.0142411	0.000238263
NC_049044.1_Dalbergia_frutescens_{frutescens}	0.00971662	0.0100798	0.0129989	0.0141185	0.0130884	0.0135723	0.0130597	0.013053	0.0135381	0.0135448	0.013626	0.0081104	0.00803757
NC_058537.1_Dalbergia_nigra_{nigra}	0.00843163	0.00879013	0.0118676	0.012869	0.0116748	0.0122832	0.0117342	0.0117139	0.0122624	0.0122624	0.0123576	0.00779264	0.00777324	0.00689559
MF668133.1_Dalbergia_odorifera_{odorifera}	0.0092297	0.00967239	0.0125103	0.0135243	0.0126471	0.01315	0.0126253	0.0126051	0.0131158	0.0131024	0.0132103	0.00556455	0.00553181	0.0066786	0.00637163
MN251244.1_Dalbergia_odorifera_{odorifera}	0.00920963	0.00959204	0.0124229	0.0134501	0.0125598	0.013197	0.012538	0.0125178	0.0131629	0.0131494	0.0131229	0.0054779	0.00545849	0.0067387	0.0064187	0.000112261
MN202181.1_Dalbergia_odorifera_{odorifera}	0.00924432	0.00964019	0.0124514	0.0134771	0.0126018	0.0132391	0.0125799	0.0125598	0.013205	0.0131915	0.013165	0.00551862	0.00548588	0.00676631	0.00644645	0.000151907	6.60427e-05
NC_049008.1_Dalbergia_odorifera_{odorifera}	0.00926316	0.0096456	0.0124565	0.0134838	0.0125934	0.0132306	0.012585	0.0125648	0.0131965	0.0131831	0.0131565	0.00553122	0.00551181	0.00677876	0.00645903	0.000178305	7.92414e-05	0.000118881
MT644131.1_Dalbergia_odorifera_{odorifera}	0.00922302	0.0096657	0.0125035	0.0135176	0.0126404	0.0131432	0.0126186	0.0125984	0.0131091	0.0130957	0.0132036	0.00555788	0.00552515	0.00667192	0.00636491	6.60313e-06	0.000105657	0.000145302	0.000171701
MN833948.1_Dalbergia_hancei_{hancei}	0.00310934	0.00299591	0.0130893	0.0143374	0.0131051	0.0141271	0.01311	0.0130899	0.0140996	0.0141064	0.0141269	0.0113514	0.0113593	0.0103365	0.00889229	0.00990837	0.00991509	0.00994991	0.00996868	0.00990167
MN251241.1_Dalbergia_tonkinensis_{tonkinensis}	0.00926982	0.00967904	0.0125035	0.0135378	0.0125531	0.0132776	0.0125313	0.0125111	0.0132435	0.01323	0.0132035	0.00545125	0.00541851	0.00679207	0.00649934	0.00046236	0.000363259	0.000402951	0.000402898	0.000455753	0.00997535
MN202182.1_Dalbergia_tonkinensis_{tonkinensis}	0.00918801	0.0095907	0.01245	0.0134576	0.0125265	0.0132246	0.0125114	0.0124913	0.0131904	0.013177	0.0131504	0.00546763	0.00543486	0.00676249	0.00644916	0.000422952	0.000337021	0.000363508	0.0003899	0.000416342	0.00992063	0.000376681
NC_049007.1_Dalbergia_tonkinensis_{tonkinensis}	0.00928989	0.00969912	0.0125237	0.0135581	0.0125732	0.0132978	0.0125514	0.0125313	0.0132636	0.0132502	0.0132237	0.00546458	0.00543183	0.00681209	0.00651951	0.000482182	0.000383079	0.000422774	0.000396291	0.000475575	0.00999544	1.98096e-05	0.000396512
MK599470.1_Dalbergia_tonkinensis_{tonkinensis}	0.00926982	0.00967904	0.0125035	0.0135378	0.0125531	0.0132776	0.0125313	0.0125111	0.0132435	0.01323	0.0132035	0.00545125	0.00541851	0.00679207	0.00649934	0.00046236	0.000363259	0.000402951	0.000402898	0.000455753	0.00997535	0	0.000376681	1.98096e-05
MT644133.1_Dalbergia_tonkinensis_{tonkinensis}	0.00926982	0.00967904	0.0125035	0.0135378	0.0125531	0.0132776	0.0125313	0.0125111	0.0132435	0.01323	0.0132035	0.00545125	0.00541851	0.00679207	0.00649934	0.00046236	0.000363259	0.000402951	0.000402898	0.000455753	0.00997535	0	0.000376681	1.98096e-05	0
MN714219.1_Dalbergia_obtusifolia_{obtusifolia}	0.0128663	0.0131683	0.0128144	0.0137376	0.0112622	0.0058096	0.0113212	0.0113212	0.00578267	0.00576933	0.00574946	0.0139338	0.0139082	0.0131701	0.0118135	0.0126469	0.0125593	0.0126014	0.012593	0.0126401	0.0134836	0.0125391	0.0125327	0.0125593	0.0125391	0.0125391
NC_049048.1_Dalbergia_armata_{armata}	0.00809366	0.00832896	0.011276	0.0124429	0.0112331	0.0118978	0.0112116	0.0111914	0.0118637	0.0118704	0.0119447	0.0074321	0.00743959	0.00627412	0.00526344	0.00586851	0.00591524	0.0059494	0.00596195	0.00586184	0.00853133	0.00596193	0.00592487	0.00598195	0.00596193	0.00596193	0.0115524
MN251249.1_Dalbergia_balansae_{balansae}	0.0122913	0.0125951	0.0125084	0.013489	0.00126956	0.0118048	0.00124292	0.00122307	0.0118111	0.0118043	0.0117644	0.013759	0.0137335	0.0130041	0.0116236	0.0123749	0.012301	0.0123295	0.012348	0.0123682	0.0129132	0.0124018	0.0123012	0.0124219	0.0124018	0.0124018	0.0113054	0.0111487
MN905599.1_Dalbergia_balansae_{balansae}	0.0124568	0.0127135	0.0126874	0.0136754	0.000964988	0.0119098	0.000951633	0.000931795	0.011916	0.0119093	0.0118626	0.0138168	0.0137711	0.0131429	0.01177	0.0125604	0.0124865	0.0125151	0.0125335	0.0125537	0.0130381	0.0124798	0.0124465	0.0124999	0.0124798	0.0124798	0.0113364	0.0112808	0.00119682
MN714221.1_Dalbergia_mimosoides_{mimosoides}	0.00265811	0.00318362	0.0129318	0.0142128	0.0131087	0.0138952	0.0130666	0.0130464	0.0138677	0.0138745	0.0138816	0.0111659	0.0111539	0.0102923	0.0089493	0.00973682	0.00971672	0.00975152	0.00977701	0.00973012	0.00348324	0.00978369	0.00972885	0.00980378	0.00978369	0.00978369	0.0133652	0.00848005	0.0128294	0.0130415
MK599253.2_Dalbergia_cultrata_{cultrata}	0.00652422	0.00679213	0.0115251	0.0125505	0.0114014	0.0121934	0.011373	0.0113528	0.012166	0.0121728	0.0122941	0.0094322	0.00940635	0.00848615	0.00728728	0.00798183	0.00803535	0.00806987	0.00809554	0.00797514	0.00714755	0.00803534	0.0080064	0.0080554	0.00803534	0.00803534	0.0117951	0.0068098	0.0112497	0.0113817	0.00690877
MT644128.1_Dalbergia_cultrata_{cultrata}	0.00652426	0.00679218	0.0115252	0.0125506	0.0114014	0.0121935	0.011373	0.0113529	0.0121661	0.0121728	0.0122942	0.00943226	0.00940641	0.00848621	0.00728733	0.00798188	0.00803541	0.00806992	0.00809559	0.0079752	0.0071476	0.0080354	0.00800645	0.00805545	0.0080354	0.0080354	0.0117952	0.00680985	0.0112498	0.0113818	0.00690881	0
MN251243.1_Dalbergia_oliveri_{oliveri}	0.0107907	0.0111141	0.0106907	0.0116782	0.00706907	0.0101182	0.00706144	0.00705477	0.0101111	0.0101044	0.010051	0.0120263	0.0120006	0.0111179	0.00966475	0.0107212	0.0106474	0.0106757	0.0106877	0.0107145	0.0114451	0.0107145	0.01064	0.0107346	0.0107145	0.0107145	0.00940676	0.00943187	0.0068372	0.00704936	0.0113744	0.00952703	0.00952709
MN823694.1_Dalbergia_oliveri_{oliveri}	0.0112771	0.0116743	0.0113318	0.012328	0.00772968	0.0104169	0.00781542	0.0077954	0.010403	0.0103963	0.0105038	0.0124591	0.0124335	0.0115232	0.0101488	0.0112005	0.0112475	0.0112892	0.0112944	0.0111938	0.0119919	0.0113346	0.0112739	0.0113547	0.0113346	0.0113346	0.0100288	0.00979871	0.00769158	0.00791029	0.0119079	0.0100278	0.0100278	0.0052435
MT644132.1_Dalbergia_oliveri_{oliveri}	0.011006	0.0113296	0.0109062	0.0118946	0.00728304	0.0103332	0.00727538	0.00726871	0.0103261	0.0103194	0.010266	0.0122423	0.0122166	0.0113336	0.00988156	0.0109364	0.0108626	0.0108908	0.0109028	0.0109297	0.0116608	0.0109296	0.0108552	0.0109498	0.0109296	0.0109296	0.00962208	0.00964715	0.00705115	0.00726334	0.01159	0.00974222	0.00974228	0.000211614	0.00545692
NC_049045.1_Dalbergia_obovata_{obovata}	0.00918138	0.00957129	0.0125085	0.0135631	0.0124978	0.0131295	0.012476	0.0124491	0.013102	0.0131088	0.0131899	0.00663188	0.00659913	0.00645801	0.00633063	0.00497905	0.00504569	0.00508634	0.00507235	0.00497239	0.00990831	0.00510563	0.00507518	0.00512561	0.00510563	0.00510563	0.0126916	0.00579969	0.0122587	0.0124379	0.00970254	0.00795779	0.00795784	0.0105682	0.0110351	0.0107704
NC_049046.1_Dalbergia_cearensis_{cearensis}	0.0100483	0.0103645	0.0132368	0.0143362	0.0130904	0.013729	0.0131896	0.0131694	0.0136947	0.0137014	0.0136614	0.00814761	0.00810829	0.00450317	0.00707507	0.00704986	0.00697644	0.00701743	0.00702984	0.00704319	0.0106887	0.00707654	0.00700706	0.00709656	0.00707654	0.00707654	0.0133071	0.00668606	0.0130937	0.0132795	0.0105639	0.00886514	0.0088652	0.0114029	0.0117685	0.0116186	0.00684343
NC_049049.1_Dalbergia_martinii_{martinii}	0.00931181	0.00968887	0.0124961	0.0134907	0.0123843	0.0130288	0.0123894	0.0123693	0.0129946	0.0130014	0.0130892	0.00659853	0.00659254	0.00659855	0.00641807	0.00509388	0.00515382	0.00519445	0.00518045	0.00508723	0.00993177	0.00513386	0.00512343	0.00515382	0.00513386	0.00513386	0.0125583	0.00579432	0.0123269	0.0124656	0.00986064	0.00789622	0.00789628	0.0106649	0.0110374	0.0108803	0.00407069	0.006943
MN251246.1_Dalbergia_hainanensis_{hainanensis}	0.0112944	0.0116113	0.0114837	0.0124476	0.00431733	0.0107217	0.00430344	0.00428349	0.0107213	0.0107145	0.0107951	0.0125988	0.0125866	0.0118309	0.01049	0.0112379	0.0112849	0.0113266	0.0113318	0.0112311	0.0119427	0.0112513	0.0112845	0.0112714	0.0112513	0.0112513	0.0101793	0.0101009	0.00417875	0.00427096	0.0117913	0.0100372	0.0100373	0.00592875	0.00643674	0.00614259	0.0111531	0.0120487	0.0111216
MN202184.1_Dalbergia_yunnanensis_{yunnanensis}	0.00935126	0.00974111	0.0126374	0.013741	0.012707	0.0133656	0.0126852	0.0126515	0.0133314	0.0133314	0.0132779	0.0056531	0.00562714	0.00688295	0.00666439	0.00165515	0.00155574	0.00159571	0.00160876	0.00164853	0.010105	0.00164851	0.00160965	0.0016684	0.00164851	0.00164851	0.0128148	0.00611155	0.012555	0.0127144	0.00988571	0.0082622	0.00826225	0.0108789	0.0112985	0.0110944	0.00536031	0.00711425	0.00537516	0.0115094
NC_049009.1_Dalbergia_yunnanensis_{yunnanensis}	0.00950867	0.00991852	0.0128279	0.0138379	0.0127092	0.0133877	0.0127949	0.0127613	0.0133535	0.0133535	0.0133135	0.00561787	0.00557175	0.00703398	0.00683	0.00181357	0.00172742	0.00175416	0.00176718	0.00180694	0.0102958	0.00173405	0.00172839	0.00175392	0.00173405	0.00173405	0.0128103	0.00633642	0.0127258	0.0128241	0.01001	0.00835295	0.00835301	0.0110092	0.0114085	0.0112247	0.00543192	0.00721199	0.00543987	0.0116141	0.00182288
MN251248.1_Dalbergia_bariensis_{bariensis}	0.0111071	0.011484	0.0111215	0.0120962	0.00740122	0.0101737	0.00752697	0.00750696	0.0101666	0.0101599	0.0102673	0.0122009	0.0121955	0.0113605	0.00989684	0.0109503	0.0109972	0.0110389	0.0110441	0.0109436	0.011741	0.0110776	0.0110302	0.0110977	0.0110776	0.0110776	0.00977845	0.00960894	0.0074298	0.00766846	0.0117443	0.009838	0.00983807	0.00497614	0.00169986	0.00518943	0.0108382	0.0115579	0.0107668	0.00614205	0.0111015	0.0111847
NC_058538.1_Dalbergia_bariensis_{bariensis}	0.0111071	0.011484	0.0111215	0.0120962	0.00740122	0.0101737	0.00752697	0.00750696	0.0101666	0.0101599	0.0102673	0.0122009	0.0121955	0.0113605	0.00989684	0.0109503	0.0109972	0.0110389	0.0110441	0.0109436	0.011741	0.0110776	0.0110302	0.0110977	0.0110776	0.0110776	0.00977845	0.00960894	0.0074298	0.00766846	0.0117443	0.009838	0.00983807	0.00497614	0.00169986	0.00518943	0.0108382	0.0115579	0.0107668	0.00614205	0.0111015	0.0111847	0
NC_049047.1_Dalbergia_chlorocarpa_{chlorocarpa}	0.00913635	0.00952574	0.0124594	0.013494	0.0123008	0.0129248	0.012279	0.0122454	0.0128973	0.0129041	0.0129918	0.00644992	0.00645727	0.00636312	0.00622857	0.0047932	0.00485309	0.00489365	0.0049063	0.00478655	0.00985565	0.00487303	0.00484249	0.00489298	0.00487303	0.00487303	0.0124066	0.00561928	0.0121829	0.0122744	0.00965048	0.00768021	0.00768026	0.0105282	0.010914	0.0107434	0.00418986	0.00683471	0.00415913	0.0109511	0.00510715	0.00521854	0.0107106	0.0107106
NC_049050.1_Dalbergia_vietnamensis_{vietnamensis}	0.00948028	0.00988982	0.0127092	0.0138325	0.0127316	0.0134836	0.0127098	0.0126896	0.0134561	0.0134561	0.0134161	0.00560631	0.00558686	0.00696796	0.00683776	0.00167961	0.00158694	0.00162687	0.00163989	0.00167961	0.0102131	0.00160679	0.00160106	0.00162664	0.00160679	0.00160679	0.01288	0.00617756	0.0126676	0.0127524	0.0100482	0.008232	0.00823205	0.0109728	0.0114791	0.0111881	0.00542065	0.00721246	0.00525549	0.01155	0.00184137	0.0018937	0.011242	0.011242	0.00510096

## Sheet: Within group mean distance
hancei	0.00310934
millettii	n/c
benthamii	n/c
candenatensis	n/c
assamica	n/c
hupeana	0.00794689
cochinchinensis	9.90545e-05
sissoo	0.00959319
frutescens	n/c
nigra	n/c
odorifera	0.00011359
tonkinensis	0.000158598
obtusifolia	n/c
armata	n/c
balansae	0.00119682
mimosoides	n/c
cultrata	0
oliveri	0.00363735
obovata	n/c
cearensis	n/c
martinii	n/c
hainanensis	n/c
yunnanensis	0.00182288
bariensis	0
chlorocarpa	n/c
vietnamensis	n/c
n/c = Only one sequence per group and impossible to estimate within group evoluationary distance.

## Sheet: Between group mean distance
	hancei	millettii	benthamii	candenatensis	assamica	hupeana	cochinchinensis	sissoo	frutescens	nigra	odorifera	tonkinensis	obtusifolia	armata	balansae	mimosoides	cultrata	oliveri	obovata	cearensis	martinii	hainanensis	yunnanensis	bariensis	chlorocarpa	vietnamensis
hancei
millettii	0.00289629
benthamii	0.0127983	0.0127241
candenatensis	0.0139805	0.0139631	0.00667295
assamica	0.012821	0.0127936	0.0127003	0.0136612
hupeana	0.0131267	0.0130589	0.0129341	0.01386	0.00420486
cochinchinensis	0.0137343	0.0136227	0.013449	0.0142506	0.0118114	0.00796973
sissoo	0.0119179	0.0118355	0.0137963	0.0147426	0.0130217	0.0119522	0.00966067
frutescens	0.0100266	0.0100798	0.0129989	0.0141185	0.0130884	0.0132283	0.0135415	0.00992467
nigra	0.00866196	0.00879013	0.0118676	0.012869	0.0116748	0.0119104	0.0122624	0.00930783	0.00689559
odorifera	0.00958136	0.00964319	0.0124689	0.0134906	0.0126085	0.0127835	0.0131511	0.0080681	0.00672686	0.00641215
tonkinensis	0.00961295	0.00966539	0.0124969	0.0135258	0.0125518	0.0127712	0.0132302	0.00802619	0.00679016	0.00649334	0.000414052
obtusifolia	0.0131749	0.0131683	0.0128144	0.0137376	0.0112622	0.00948401	0.005776	0.0111972	0.0131701	0.0118135	0.0126081	0.0125419
armata	0.00831249	0.00832896	0.011276	0.0124429	0.0112331	0.0114336	0.0118671	0.00893881	0.00627412	0.00526344	0.00591139	0.00595852	0.0115524
balansae	0.0126749	0.0126543	0.0125979	0.0135822	0.00111727	0.00467733	0.0118602	0.0131179	0.0130735	0.0116968	0.0124371	0.0124314	0.0113209	0.0112147
mimosoides	0.00307067	0.00318362	0.0129318	0.0142128	0.0131087	0.0133361	0.0138711	0.0120671	0.0102923	0.0089493	0.00974244	0.00977674	0.0133652	0.00848005	0.0129354
cultrata	0.00683591	0.00679216	0.0115251	0.0125506	0.0114014	0.0116398	0.0121694	0.0103776	0.00848618	0.00728731	0.00803157	0.00803359	0.0117951	0.00680982	0.0113158	0.00690879
oliveri	0.0113619	0.0113727	0.0109762	0.0119669	0.00736059	0.00834882	0.0102767	0.0115777	0.0113249	0.00989838	0.0109463	0.010983	0.00968588	0.00962591	0.00730049	0.0116241	0.0097657
obovata	0.00954485	0.00957129	0.0125085	0.0135631	0.0124978	0.0126848	0.0131054	0.00880697	0.00645801	0.00633063	0.00503117	0.00510354	0.0126916	0.00579969	0.0123483	0.00970254	0.00795782	0.0107912
cearensis	0.0103685	0.0103645	0.0132368	0.0143362	0.0130904	0.0133626	0.0136981	0.00997245	0.00450317	0.00707507	0.00702335	0.00706665	0.0133071	0.00668606	0.0131866	0.0105639	0.00886517	0.0115966	0.00684343
martinii	0.00962179	0.00968887	0.0124961	0.0134907	0.0123843	0.0125958	0.012998	0.00876007	0.00659855	0.00641807	0.00514197	0.00513577	0.0125583	0.00579432	0.0123962	0.00986064	0.00789625	0.0108609	0.00407069	0.006943
hainanensis	0.0116186	0.0116113	0.0114837	0.0124476	0.00431733	0.00643621	0.0107179	0.0119935	0.0118309	0.01049	0.0112825	0.0112619	0.0101793	0.0101009	0.00422486	0.0117913	0.0100372	0.00616936	0.0111531	0.0120487	0.0111216
yunnanensis	0.00981518	0.00982982	0.0127327	0.0137895	0.0127081	0.012941	0.0133424	0.00817687	0.00695846	0.00674719	0.00169332	0.0016908	0.0128125	0.00622398	0.0127048	0.00994784	0.0083076	0.0111524	0.00539612	0.00716312	0.00540752	0.0115618
bariensis	0.0114241	0.011484	0.0111215	0.0120962	0.00740122	0.00840255	0.0101633	0.0115546	0.0113605	0.00989684	0.0109948	0.0110721	0.00977845	0.00960894	0.00754913	0.0117443	0.00983803	0.00395514	0.0108382	0.0115579	0.0107668	0.00614205	0.0111431
chlorocarpa	0.009496	0.00952574	0.0124594	0.013494	0.0123008	0.0124831	0.0129007	0.00863301	0.00636312	0.00622857	0.00484656	0.00487091	0.0124066	0.00561928	0.0122287	0.00965048	0.00768024	0.0107285	0.00418986	0.00683471	0.00415913	0.0109511	0.00516285	0.0107106
vietnamensis	0.00984671	0.00988982	0.0127092	0.0138325	0.0127316	0.012961	0.0134561	0.00820309	0.00696796	0.00683776	0.00164258	0.00160961	0.01288	0.00617756	0.01271	0.0100482	0.00823202	0.0112133	0.00542065	0.00721246	0.00525549	0.01155	0.00186754	0.011242	0.00510096
